# Supplementary material for: Parental Quality of Life and Involvement in Intervention for Children or Adolescents with Autism Spectrum Disorders: A Systematic Review
Source: J Pers Med. 2021 Sep 8;11(9):894. doi: 10.3390/jpm11090894 (PMC8469292; doi:10.3390/jpm11090894)
Supplement: Supplementary file 1 [file jpm-11-00894-s001.zip]

Archive with 1 entries (1 files):
- jpm-1349615-supplementary.pdf
